# Supplementary material for: Dose optimization of an adjuvanted peptide-based personalized neoantigen melanoma vaccine
Source: PLoS Comput Biol. 2024 Mar 1;20(3):e1011247. doi: 10.1371/journal.pcbi.1011247 (PMC10936818; doi:10.1371/journal.pcbi.1011247)
Supplement: S1 Appendix — (ZIP) [file pcbi.1011247.s001.zip]

Archive with 2 entries (2 files):
- S1_Appendix.aux
- S1_Appendix.pdf
