# Supplementary material for: Dose optimization of an adjuvanted peptide-based personalized neoantigen melanoma vaccine
Source: PLoS Comput Biol. 2024 Mar 1;20(3):e1011247. doi: 10.1371/journal.pcbi.1011247 (PMC10936818; doi:10.1371/journal.pcbi.1011247)
Supplement: S1 Appendix — (ZIP) [file pcbi.1011247.s001.zip › S1_Appendix.aux]

\relax 
\providecommand\zref@newlabel[2]{}
\providecommand\babel@aux[2]{}
\@nameuse{bbl@beforestart}
\abx@aux@refcontext{nty/global//global/global}
\providecommand\hyper@newdestlabel[2]{}
\providecommand\HyperFirstAtBeginDocument{\AtBeginDocument}
\HyperFirstAtBeginDocument{\ifx\hyper@anchor\@undefined
\global\let\oldnewlabel\newlabel
\gdef\newlabel#1#2{\newlabelxx{#1}#2}
\gdef\newlabelxx#1#2#3#4#5#6{\oldnewlabel{#1}{{#2}{#3}}}
\AtEndDocument{\ifx\hyper@anchor\@undefined
\let\newlabel\oldnewlabel
\fi}
\fi}
\global\let\hyper@last\relax 
\gdef\HyperFirstAtBeginDocument#1{#1}
\providecommand\HyField@AuxAddToFields[1]{}
\providecommand\HyField@AuxAddToCoFields[2]{}
\babel@aux{english}{}
\newlabel{S1:model}{{}{1}{S1 Appendix. Model description, parameter values, necessary conditions and tables of numerical results}{section*.1}{}}
\newlabel{p_s1}{{1}{1}{\textit {Vaccine: Peptide and Adjuvant}}{equation.0.1}{}}
\newlabel{A_d_s1}{{2}{1}{\textit {Vaccine: Peptide and Adjuvant}}{equation.0.2}{}}
\abx@aux@cite{0}{yogurtcu2019tcpro}
\abx@aux@segm{0}{0}{yogurtcu2019tcpro}
\newlabel{D_I}{{3}{2}{\textit {Antigen presenting cells by dendritic cells (DCs)}}{equation.0.3}{}}
\newlabel{D_M}{{4}{2}{\textit {Antigen presenting cells by dendritic cells (DCs)}}{equation.0.4}{}}
\newlabel{pe}{{5}{2}{\textit {Processing and presentation of neoantigen by mature DCs}}{equation.0.5}{}}
\newlabel{Mse}{{6}{2}{\textit {Processing and presentation of neoantigen by mature DCs}}{equation.0.6}{}}
\abx@aux@cite{0}{depillis2014modeling}
\abx@aux@segm{0}{0}{depillis2014modeling}
\abx@aux@cite{0}{depillis2013model}
\abx@aux@segm{0}{0}{depillis2013model}
\abx@aux@cite{0}{han2023analysis}
\abx@aux@segm{0}{0}{han2023analysis}
\abx@aux@cite{0}{han2023analysis}
\abx@aux@segm{0}{0}{han2023analysis}
\abx@aux@cite{0}{milberg2019qsp}
\abx@aux@segm{0}{0}{milberg2019qsp}
\newlabel{pmse}{{7}{3}{\textit {Processing and presentation of neoantigen by mature DCs}}{equation.0.7}{}}
\newlabel{pms}{{8}{3}{\textit {Processing and presentation of neoantigen by mature DCs}}{equation.0.8}{}}
\newlabel{ms}{{9}{3}{\textit {Processing and presentation of neoantigen by mature DCs}}{equation.0.9}{}}
\newlabel{T}{{10}{3}{\textit {Tumor Cells}}{equation.0.10}{}}
\newlabel{Ncdi}{{11}{4}{\textit {Helper and cytotoxic T cells}}{equation.0.11}{}}
\newlabel{Acd4}{{12}{4}{\textit {Helper and cytotoxic T cells}}{equation.0.12}{}}
\newlabel{Acd8}{{13}{4}{\textit {Helper and cytotoxic T cells}}{equation.0.13}{}}
\abx@aux@cite{0}{pontryagin1987mathematical}
\abx@aux@segm{0}{0}{pontryagin1987mathematical}
\newlabel{H1}{{14}{5}{Necessary conditions and optimal control characterization}{equation.0.14}{}}
\newlabel{adj_vacc}{{15}{5}{Necessary conditions and optimal control characterization}{equation.0.15}{}}
\newlabel{adj1}{{16}{5}{Necessary conditions and optimal control characterization}{equation.0.16}{}}
\newlabel{adj2}{{17}{6}{Necessary conditions and optimal control characterization}{equation.0.17}{}}
\newlabel{adj3}{{18}{6}{Necessary conditions and optimal control characterization}{equation.0.18}{}}
\abx@aux@cite{0}{lenhart2007optimal}
\abx@aux@segm{0}{0}{lenhart2007optimal}
\newlabel{adj4}{{19}{7}{Necessary conditions and optimal control characterization}{equation.0.19}{}}
\newlabel{transv}{{20}{7}{Necessary conditions and optimal control characterization}{equation.0.20}{}}
\abx@aux@cite{0}{fleming2012deterministic}
\abx@aux@segm{0}{0}{fleming2012deterministic}
\abx@aux@cite{0}{valega2023resource}
\abx@aux@segm{0}{0}{valega2023resource}
\abx@aux@cite{0}{mallela2016hiv}
\abx@aux@segm{0}{0}{mallela2016hiv}
\abx@aux@cite{0}{rodriguez2021mathematical}
\abx@aux@segm{0}{0}{rodriguez2021mathematical}
\abx@aux@cite{0}{rodriguez2021mathematical}
\abx@aux@segm{0}{0}{rodriguez2021mathematical}
\gdef \LT@i {\LT@entry 
    {1}{30.86748pt}\LT@entry 
    {1}{62.98877pt}\LT@entry 
    {1}{193.07498pt}\LT@entry 
    {1}{84.66998pt}\LT@entry 
    {1}{62.98877pt}}
\newlabel{optchar}{{21}{8}{Necessary conditions and optimal control characterization}{equation.0.21}{}}
\abx@aux@cite{0}{rodriguez2021mathematical}
\abx@aux@segm{0}{0}{rodriguez2021mathematical}
\abx@aux@cite{0}{rodriguez2021mathematical}
\abx@aux@segm{0}{0}{rodriguez2021mathematical}
\@writefile{lot}{\contentsline {table}{\numberline {A}{\ignorespaces {Parameter values and definitions including units. Taken and adapted from \mbox  {\blx@tocontentsinit {0}\cite {rodriguez2021mathematical}}. Note that pM or picomolar is pmol/L.}\relax }}{10}{table.1}\protected@file@percent }
\newlabel{partable}{{A}{10}{{Parameter values and definitions including units. Taken and adapted from \mbox {\cite {rodriguez2021mathematical}}. Note that pM or picomolar is pmol/L.}\relax }{table.1}{}}
\abx@aux@cite{0}{jarrett2020optimal}
\abx@aux@segm{0}{0}{jarrett2020optimal}
\@writefile{lot}{\contentsline {table}{\numberline {B}{\ignorespaces {Patient specific parameters. Taken and adapted from }\blx@tocontentsinit {0}\cite {rodriguez2021mathematical}.\relax }}{11}{table.caption.10}\protected@file@percent }
\providecommand*\caption@xref[2]{\@setref\relax\@undefined{#1}}
\newlabel{patient-spec-par}{{B}{11}{{Patient specific parameters. Taken and adapted from }\cite {rodriguez2021mathematical}.\relax }{table.caption.10}{}}
\@writefile{lot}{\contentsline {table}{\numberline {C}{\ignorespaces {\small  Normalizing values use for the weights $A_1$, $A_2$ and $B$ for $J_T$, $J_{\text  {T-cell}}$ and $J_V$ at 3-fold the clinical trial dose, $Dose_p^{\text  {pt}}$.}\relax }}{11}{table.caption.12}\protected@file@percent }
\newlabel{weights-par}{{C}{11}{{\small Normalizing values use for the weights $A_1$, $A_2$ and $B$ for $J_T$, $J_{\text {T-cell}}$ and $J_V$ at 3-fold the clinical trial dose, $Dose_p^{\text {pt}}$.}\relax }{table.caption.12}{}}
\abx@aux@cite{0}{gallaher2018methods}
\abx@aux@segm{0}{0}{gallaher2018methods}
\abx@aux@cite{0}{raue2009structural}
\abx@aux@segm{0}{0}{raue2009structural}
\abx@aux@cite{0}{marino2008methodology}
\abx@aux@segm{0}{0}{marino2008methodology}
\abx@aux@cite{0}{gallaher2018methods}
\abx@aux@segm{0}{0}{gallaher2018methods}
\@writefile{lof}{\contentsline {figure}{\numberline {A}{\ignorespaces \small  {Practical identifiability of constant $Dose_p$ using synthetic data of activated T cells. The ratio value corresponds to the ratio between estimated and true $Dose_p$ values.}\relax }}{12}{figure.caption.15}\protected@file@percent }
\newlabel{ident}{{A}{12}{\small {Practical identifiability of constant $Dose_p$ using synthetic data of activated T cells. The ratio value corresponds to the ratio between estimated and true $Dose_p$ values.}\relax }{figure.caption.15}{}}
\@writefile{lof}{\contentsline {figure}{\numberline {B}{\ignorespaces \small  {Sensitivity of objective functionals $J_1$ and $J_2$. PRCC values for the constant peptide concentration, $Dose_p$ and not normalized weight parameters. {The sensitivity of $A_1$ should be interpreted with caution as $A_1$ and the objective functional cost (either $J_1$ or $J_2$ score) have a strong positive correlation. Different increasing choices of $A_1$ would likely lead to a higher cost in $J_1$ or $J_2$ scores as the term, $J_T$, is likely to be dominant. In other words, the sensitivity of $A_1$ will skew any possible contributions from the other weights and the peptide dose to the score if not calibrated properly with the other weights.} Note that the parameter $A_2$ is not in $J_1$.}\relax }}{13}{figure.caption.17}\protected@file@percent }
\newlabel{sens}{{B}{13}{\small {Sensitivity of objective functionals $J_1$ and $J_2$. PRCC values for the constant peptide concentration, $Dose_p$ and not normalized weight parameters. {The sensitivity of $A_1$ should be interpreted with caution as $A_1$ and the objective functional cost (either $J_1$ or $J_2$ score) have a strong positive correlation. Different increasing choices of $A_1$ would likely lead to a higher cost in $J_1$ or $J_2$ scores as the term, $J_T$, is likely to be dominant. In other words, the sensitivity of $A_1$ will skew any possible contributions from the other weights and the peptide dose to the score if not calibrated properly with the other weights.} Note that the parameter $A_2$ is not in $J_1$.}\relax }{figure.caption.17}{}}
\@writefile{lof}{\contentsline {figure}{\numberline {C}{\ignorespaces \small  {Sensitivity of objective functionals $J_1$ and $J_2$ with normalized weights. PRCC values for the constant peptide concentration, $Dose_p$ and weight parameters. Note that the parameters $A_2$ is not in $J_1$.}\relax }}{14}{figure.caption.18}\protected@file@percent }
\newlabel{sens-norm}{{C}{14}{\small {Sensitivity of objective functionals $J_1$ and $J_2$ with normalized weights. PRCC values for the constant peptide concentration, $Dose_p$ and weight parameters. Note that the parameters $A_2$ is not in $J_1$.}\relax }{figure.caption.18}{}}
\newlabel{dose_values}{{}{14}{Optimal vaccine doses using $J_1$}{section*.19}{}}
\@writefile{lot}{\contentsline {table}{\numberline {D}{\ignorespaces Baseline vaccine dose for all patients\relax }}{14}{table.caption.20}\protected@file@percent }
\@writefile{lot}{\contentsline {table}{\numberline {E}{\ignorespaces Optimal vaccine dose components for Patient 1 per vaccination day.\relax }}{15}{table.caption.21}\protected@file@percent }
\newlabel{pt1-doses}{{E}{15}{Optimal vaccine dose components for Patient 1 per vaccination day.\relax }{table.caption.21}{}}
\@writefile{lot}{\contentsline {table}{\numberline {F}{\ignorespaces Optimal vaccine dose components for Patient 2 per vaccination day.\relax }}{15}{table.caption.22}\protected@file@percent }
\@writefile{lot}{\contentsline {table}{\numberline {G}{\ignorespaces Optimal vaccine dose components for Patient 3 per vaccination day.\relax }}{15}{table.caption.23}\protected@file@percent }
\@writefile{lot}{\contentsline {table}{\numberline {H}{\ignorespaces Optimal vaccine dose components for Patient 4 per vaccination day.\relax }}{15}{table.caption.24}\protected@file@percent }
\@writefile{lot}{\contentsline {table}{\numberline {I}{\ignorespaces Optimal vaccine dose components for Patient 5 per vaccination day.\relax }}{15}{table.caption.25}\protected@file@percent }
\@writefile{lot}{\contentsline {table}{\numberline {J}{\ignorespaces Optimal vaccine dose components for Patient 6 per vaccination day.\relax }}{16}{table.caption.26}\protected@file@percent }
\@writefile{lot}{\contentsline {table}{\numberline {K}{\ignorespaces Optimal vaccine dose components for Patient 1 per vaccination day.\relax }}{16}{table.caption.28}\protected@file@percent }
\@writefile{lot}{\contentsline {table}{\numberline {L}{\ignorespaces Optimal vaccine dose components for Patient 2 per vaccination day.\relax }}{16}{table.caption.29}\protected@file@percent }
\@writefile{lot}{\contentsline {table}{\numberline {M}{\ignorespaces Optimal vaccine dose components for Patient 3 per vaccination day.\relax }}{16}{table.caption.30}\protected@file@percent }
\@writefile{lot}{\contentsline {table}{\numberline {N}{\ignorespaces Optimal vaccine dose components for Patient 4 per vaccination day.\relax }}{16}{table.caption.31}\protected@file@percent }
\@writefile{lot}{\contentsline {table}{\numberline {O}{\ignorespaces Optimal vaccine dose components for Patient 5 per vaccination day.\relax }}{17}{table.caption.32}\protected@file@percent }
\@writefile{lot}{\contentsline {table}{\numberline {P}{\ignorespaces Optimal vaccine dose components for Patient 6 per vaccination day.\relax }}{17}{table.caption.33}\protected@file@percent }
\newlabel{pt2-doses}{{P}{17}{Optimal vaccine dose components for Patient 6 per vaccination day.\relax }{table.caption.33}{}}
\abx@aux@read@bbl@mdfivesum{6B9409D33EB2209C2F64CF356EDBE9F0}
\abx@aux@defaultrefcontext{0}{depillis2014modeling}{nty/global//global/global}
\abx@aux@defaultrefcontext{0}{depillis2013model}{nty/global//global/global}
\abx@aux@defaultrefcontext{0}{fleming2012deterministic}{nty/global//global/global}
\abx@aux@defaultrefcontext{0}{gallaher2018methods}{nty/global//global/global}
\abx@aux@defaultrefcontext{0}{han2023analysis}{nty/global//global/global}
\abx@aux@defaultrefcontext{0}{jarrett2020optimal}{nty/global//global/global}
\abx@aux@defaultrefcontext{0}{lenhart2007optimal}{nty/global//global/global}
\abx@aux@defaultrefcontext{0}{mallela2016hiv}{nty/global//global/global}
\abx@aux@defaultrefcontext{0}{marino2008methodology}{nty/global//global/global}
\abx@aux@defaultrefcontext{0}{milberg2019qsp}{nty/global//global/global}
\abx@aux@defaultrefcontext{0}{pontryagin1987mathematical}{nty/global//global/global}
\abx@aux@defaultrefcontext{0}{raue2009structural}{nty/global//global/global}
\abx@aux@defaultrefcontext{0}{rodriguez2021mathematical}{nty/global//global/global}
\abx@aux@defaultrefcontext{0}{valega2023resource}{nty/global//global/global}
\abx@aux@defaultrefcontext{0}{yogurtcu2019tcpro}{nty/global//global/global}
\gdef \@abspage@last{18}
